# Supplementary material for: Prediction of MicroRNA and Gene Target in Synovium-Associated Pain of Knee Osteoarthritis Based on Canonical Correlation Analysis
Source: Biomed Res Int. 2019 Oct 13;2019:4506876. doi: 10.1155/2019/4506876 (PMC6815580; doi:10.1155/2019/4506876)
Supplement: Supplementary Materials — Appendix 1: four matrixes. We selected the correlation coefficients of the original variable and the first canonical variable because the first canonical variable had the highest canonical correlation coefficient of 0.954. Appendixes 2 and 3: the miRNAs and mRNAs selected in this study, which will be further used in network construction. Appendix 4: 13 miRNAs and 26 mRNAs identified by CCA, which were analyzed by the Spearman rank correlation test. [file 4506876.f1.zip]

Archive with 4 entries (4 files):
- 4506876.f1/appendix 1_BMRI_2859733.ai
- 4506876.f1/appendix 2_BMRI_2859734.docx
- 4506876.f1/appendix 3_BMRI_2859736.docx
- 4506876.f1/appendix 4_BMRI_2859738.docx
